# Supplementary material for: Prior information for population pharmacokinetic and pharmacokinetic/pharmacodynamic analysis: overview and guidance with a focus on the NONMEM PRIOR subroutine
Source: J Pharmacokinet Pharmacodyn. 2020 Jun 13;47(5):431–46. doi: 10.1007/s10928-020-09695-z (PMC7520416; doi:10.1007/s10928-020-09695-z)
Supplement: Supplementary file 2 — Supplementary file2 (SCM 3 kb) [file 10928_2020_9695_MOESM2_ESM.scm]

;;***********************************************************************************
;;******                     SCM configuration file                            ******
;;****** for the univariate addition of a parameter without prior information *******
;;***********************************************************************************
;;for each parameter of the model built with full prior
;;we test if a significant improvement in OFV occurs when a parameter DIS (without prior 
;;information) is added to each parameter estimated with prior

;;lines starting with ; are comments
;;if a line starts with ; it must not end with \ because that will cause 
;;strange errors. 

;;file of the model built with prior (in this example, mono-compartmental model)
model=PARSTUD1PRIOR_red.mod

;;it is helpful, but not necessary, to set the name of the run directory
directory=scm_run

;;search forward and p=0 to perform only one step of covariate search
;;the benefit of adding a parameter without prior will not be significant
;;the differences found  can then be manually compared with an 
;;"actual significance level" (thanks to a Stochastic Simulation and Estimation
;;see sse in PsN
search_direction=forward
p_forward=0

;;term of difference (estimated only on the new data, without prior) to test
categorical_covariates=DIS

;;These general PsN options that can be set in the configuration file. 
;;Most general PsN options must however be set on the command-line
;;these options can be adapted
nm_version=7.4.1
retries=3
threads=7
tweak_inits=1
picky=0

;;In the configuration file all single-line options must come BEFORE the 
;;first bracket-header section, otherwise the options will be ignored by scm
;;the following [test_relations], [valid_states] and [code] are mandatory
;;for the test of the univariate addition of a parameter without prior information 
[test_relations]
CL=DIS
V=DIS
KA=DIS

[valid_states]
categorical = 1,2

[code]
*:DIS-2=PARCOV=(1+THETA(1))

;;******************************************************************************
;;*************  command line to perform a sse in PsN  *************************
;;************* to obtain an actual significance level *************************
;;******************************************************************************
;;sse PARSTUD1_r.mod -samples=1000 -alternative_models=PARSTUD1PRIOR_red.mod,
;;VSTUD2_full.mod,KASTUD2_full.mod,CLSTUD2_full.mod 
;;-rplots=2 -clean=3 -no-estimate_simulation -directory=sse -threads=200 -nodes=4 

;;PARSTUD1_r.mod = model for simulation: updated estimates from PARSTUD1PRIOR_red.mod 
;;(model built with prior)
;;simulation of 1000 datasets
;;estimation with the models PARSTUD1PRIOR_red.mod (model built with prior) 
;;and the models with each parameter estimated with DIS created in the "scm"
;;VSTUD2_full.mod = model PARSTUD1PRIOR_red.mod with V estimated as V=THETA*(1+DIS)
;;KASTUD2_full.mod = model PARSTUD1PRIOR_red.mod with KA estimated as KA=THETA*(1+DIS)
;;CLSTUD2_full.mod = model PARSTUD1PRIOR_red.mod with CL estimated as CL=THETA*(1+DIS)
;;in these files, THETA is estimated with prior, DIS is estimated without prior
;;notice that the suffix "_r", "_red", "_full" are preferable for automatic rplots
